# Supplementary material for: Discovery, synthesis and biochemical profiling of purine-2,6-dione derivatives as inhibitors of the human poly(A)-selective ribonuclease Caf1
Source: Bioorg Med Chem Lett. 2015 Oct 1;25(19):4219–24. doi: 10.1016/j.bmcl.2015.07.095 (PMC4577731; doi:10.1016/j.bmcl.2015.07.095)
Supplement: MOL files — ZIP file containing the MOL files of the most important compounds in this article. [file mol.zip]

Archive with 25 entries (25 files):
- compound5b.mol
- compound5c.mol
- compound5d.mol
- compound5e.mol
- compound5f.mol
- compound5g.mol
- compound5h.mol
- compound5i.mol
- compound5j.mol
- compound5k.mol
- compound8a.mol
- compound8b.mol
- compound8c.mol
- compound8d.mol
- compound8e.mol
- compound8f.mol
- compound8g.mol
- compound8h.mol
- compound8i.mol
- compound8j.mol
- compound8k.mol
- compound9.mol
- compound13.mol
- compound5a.mol
- compound4a.mol
