# Supplementary material for: Discovery, synthesis and biochemical profiling of purine-2,6-dione derivatives as inhibitors of the human poly(A)-selective ribonuclease Caf1
Source: Bioorg Med Chem Lett. 2015 Oct 1;25(19):4219–24. doi: 10.1016/j.bmcl.2015.07.095 (PMC4577731; doi:10.1016/j.bmcl.2015.07.095)
Supplement: MOL files — ZIP file containing the MOL files of the most important compounds in this article. [file mol.zip › compound5b.mol]

Untitled RSC (2 Column) Document-1
  ChemDraw06161514442D

 18 20  0  0  0  0  0  0  0  0999 V2000
   -0.0210   -0.6857    0.0000 C   0  0  0  0  0  0  0  0  0  0  0  0
   -0.0210   -1.5107    0.0000 C   0  0  0  0  0  0  0  0  0  0  0  0
    0.6935   -1.9232    0.0000 N   0  0  0  0  0  0  0  0  0  0  0  0
    1.4080   -1.5107    0.0000 C   0  0  0  0  0  0  0  0  0  0  0  0
    1.4080   -0.6857    0.0000 N   0  0  0  0  0  0  0  0  0  0  0  0
    0.6935   -0.2732    0.0000 C   0  0  0  0  0  0  0  0  0  0  0  0
   -0.8056   -0.4307    0.0000 N   0  0  0  0  0  0  0  0  0  0  0  0
   -1.2905   -1.0982    0.0000 C   0  0  0  0  0  0  0  0  0  0  0  0
   -0.8056   -1.7656    0.0000 N   0  0  0  0  0  0  0  0  0  0  0  0
    2.1224   -1.9232    0.0000 O   0  0  0  0  0  0  0  0  0  0  0  0
    0.6935    0.5518    0.0000 O   0  0  0  0  0  0  0  0  0  0  0  0
    2.1224   -0.2732    0.0000 O   0  0  0  0  0  0  0  0  0  0  0  0
   -1.0605    0.3539    0.0000 C   0  0  0  0  0  0  0  0  0  0  0  0
   -0.5085    0.9670    0.0000 C   0  0  0  0  0  0  0  0  0  0  0  0
   -0.7634    1.7516    0.0000 C   0  0  0  0  0  0  0  0  0  0  0  0
   -1.5704    1.9232    0.0000 C   0  0  0  0  0  0  0  0  0  0  0  0
   -2.1224    1.3101    0.0000 C   0  0  0  0  0  0  0  0  0  0  0  0
   -1.8675    0.5254    0.0000 C   0  0  0  0  0  0  0  0  0  0  0  0
  1  2  2  0      
  2  3  1  0      
  3  4  1  0      
  4  5  1  0      
  5  6  1  0      
  6  1  1  0      
  1  7  1  0      
  7  8  1  0      
  8  9  2  0      
  9  2  1  0      
  4 10  2  0      
  6 11  2  0      
  5 12  1  0      
  7 13  1  0      
 13 14  1  0      
 14 15  1  0      
 15 16  1  0      
 16 17  1  0      
 17 18  1  0      
 18 13  1  0      
M  END
