# Supplementary material for: Discovery, synthesis and biochemical profiling of purine-2,6-dione derivatives as inhibitors of the human poly(A)-selective ribonuclease Caf1
Source: Bioorg Med Chem Lett. 2015 Oct 1;25(19):4219–24. doi: 10.1016/j.bmcl.2015.07.095 (PMC4577731; doi:10.1016/j.bmcl.2015.07.095)
Supplement: MOL files — ZIP file containing the MOL files of the most important compounds in this article. [file mol.zip › compound5e.mol]

compound 5d.mol
  ChemDraw06161514452D

 19 21  0  0  0  0  0  0  0  0999 V2000
    0.6585   -0.4649    0.0000 C   0  0  0  0  0  0  0  0  0  0  0  0
    0.6585   -1.2899    0.0000 C   0  0  0  0  0  0  0  0  0  0  0  0
    1.3730   -1.7024    0.0000 N   0  0  0  0  0  0  0  0  0  0  0  0
    2.0875   -1.2899    0.0000 C   0  0  0  0  0  0  0  0  0  0  0  0
    2.0875   -0.4649    0.0000 N   0  0  0  0  0  0  0  0  0  0  0  0
    1.3730   -0.0524    0.0000 C   0  0  0  0  0  0  0  0  0  0  0  0
   -0.1261   -0.2099    0.0000 N   0  0  0  0  0  0  0  0  0  0  0  0
   -0.6110   -0.8774    0.0000 C   0  0  0  0  0  0  0  0  0  0  0  0
   -0.1261   -1.5448    0.0000 N   0  0  0  0  0  0  0  0  0  0  0  0
    2.8019   -1.7024    0.0000 O   0  0  0  0  0  0  0  0  0  0  0  0
    1.3730    0.7726    0.0000 O   0  0  0  0  0  0  0  0  0  0  0  0
    2.8019   -0.0524    0.0000 O   0  0  0  0  0  0  0  0  0  0  0  0
   -0.3810    0.5747    0.0000 C   0  0  0  0  0  0  0  0  0  0  0  0
   -1.1880    0.7462    0.0000 C   0  0  0  0  0  0  0  0  0  0  0  0
   -1.4429    1.5308    0.0000 C   0  0  0  0  0  0  0  0  0  0  0  0
   -2.2499    1.7024    0.0000 C   0  0  0  0  0  0  0  0  0  0  0  0
   -2.8019    1.0893    0.0000 N   0  0  0  0  0  0  0  0  0  0  0  0
   -2.5470    0.3047    0.0000 C   0  0  0  0  0  0  0  0  0  0  0  0
   -1.7400    0.1331    0.0000 C   0  0  0  0  0  0  0  0  0  0  0  0
  1  2  2  0      
  2  3  1  0      
  3  4  1  0      
  4  5  1  0      
  5  6  1  0      
  6  1  1  0      
  1  7  1  0      
  7  8  1  0      
  8  9  2  0      
  9  2  1  0      
  4 10  2  0      
  6 11  2  0      
  5 12  1  0      
  7 13  1  0      
 13 14  1  0      
 14 15  2  0      
 15 16  1  0      
 16 17  2  0      
 17 18  1  0      
 18 19  2  0      
 19 14  1  0      
M  END
