# Supplementary material for: Discovery, synthesis and biochemical profiling of purine-2,6-dione derivatives as inhibitors of the human poly(A)-selective ribonuclease Caf1
Source: Bioorg Med Chem Lett. 2015 Oct 1;25(19):4219–24. doi: 10.1016/j.bmcl.2015.07.095 (PMC4577731; doi:10.1016/j.bmcl.2015.07.095)
Supplement: MOL files — ZIP file containing the MOL files of the most important compounds in this article. [file mol.zip › compound5g.mol]

compound 5f.mol
  ChemDraw06161514472D

 20 21  0  0  0  0  0  0  0  0999 V2000
    1.4444   -1.4210    0.0000 C   0  0  0  0  0  0  0  0  0  0  0  0
    1.4444   -2.2460    0.0000 C   0  0  0  0  0  0  0  0  0  0  0  0
    2.1589   -2.6585    0.0000 N   0  0  0  0  0  0  0  0  0  0  0  0
    2.8734   -2.2460    0.0000 C   0  0  0  0  0  0  0  0  0  0  0  0
    2.8734   -1.4210    0.0000 N   0  0  0  0  0  0  0  0  0  0  0  0
    2.1589   -1.0085    0.0000 C   0  0  0  0  0  0  0  0  0  0  0  0
    0.6598   -1.1661    0.0000 N   0  0  0  0  0  0  0  0  0  0  0  0
    0.1749   -1.8335    0.0000 C   0  0  0  0  0  0  0  0  0  0  0  0
    0.6598   -2.5010    0.0000 N   0  0  0  0  0  0  0  0  0  0  0  0
    3.5878   -2.6585    0.0000 O   0  0  0  0  0  0  0  0  0  0  0  0
    2.1589   -0.1835    0.0000 O   0  0  0  0  0  0  0  0  0  0  0  0
    3.5878   -1.0085    0.0000 O   0  0  0  0  0  0  0  0  0  0  0  0
    0.4049   -0.3815    0.0000 C   0  0  0  0  0  0  0  0  0  0  0  0
   -0.4021   -0.2099    0.0000 C   0  0  0  0  0  0  0  0  0  0  0  0
   -0.6570    0.5747    0.0000 C   0  0  0  0  0  0  0  0  0  0  0  0
   -1.4640    0.7462    0.0000 O   0  0  0  0  0  0  0  0  0  0  0  0
   -1.7190    1.5308    0.0000 C   0  0  0  0  0  0  0  0  0  0  0  0
   -2.5259    1.7024    0.0000 C   0  0  0  0  0  0  0  0  0  0  0  0
   -2.7809    2.4870    0.0000 C   0  0  0  0  0  0  0  0  0  0  0  0
   -3.5878    2.6585    0.0000 C   0  0  0  0  0  0  0  0  0  0  0  0
  1  2  2  0      
  2  3  1  0      
  3  4  1  0      
  4  5  1  0      
  5  6  1  0      
  6  1  1  0      
  1  7  1  0      
  7  8  1  0      
  8  9  2  0      
  9  2  1  0      
  4 10  2  0      
  6 11  2  0      
  5 12  1  0      
  7 13  1  0      
 13 14  1  0      
 14 15  1  0      
 15 16  1  0      
 16 17  1  0      
 17 18  1  0      
 18 19  1  0      
 19 20  1  0      
M  END
