# Supplementary material for: Discovery, synthesis and biochemical profiling of purine-2,6-dione derivatives as inhibitors of the human poly(A)-selective ribonuclease Caf1
Source: Bioorg Med Chem Lett. 2015 Oct 1;25(19):4219–24. doi: 10.1016/j.bmcl.2015.07.095 (PMC4577731; doi:10.1016/j.bmcl.2015.07.095)
Supplement: MOL files — ZIP file containing the MOL files of the most important compounds in this article. [file mol.zip › compound5h.mol]

compound 5g.mol
  ChemDraw06161514482D

 19 21  0  0  0  0  0  0  0  0999 V2000
    0.3713   -1.0465    0.0000 C   0  0  0  0  0  0  0  0  0  0  0  0
    0.3713   -1.8715    0.0000 C   0  0  0  0  0  0  0  0  0  0  0  0
    1.0858   -2.2840    0.0000 N   0  0  0  0  0  0  0  0  0  0  0  0
    1.8003   -1.8715    0.0000 C   0  0  0  0  0  0  0  0  0  0  0  0
    1.8003   -1.0465    0.0000 N   0  0  0  0  0  0  0  0  0  0  0  0
    1.0858   -0.6340    0.0000 C   0  0  0  0  0  0  0  0  0  0  0  0
   -0.4133   -0.7916    0.0000 N   0  0  0  0  0  0  0  0  0  0  0  0
   -0.8982   -1.4590    0.0000 C   0  0  0  0  0  0  0  0  0  0  0  0
   -0.4133   -2.1265    0.0000 N   0  0  0  0  0  0  0  0  0  0  0  0
    2.5148   -2.2840    0.0000 O   0  0  0  0  0  0  0  0  0  0  0  0
    1.0858    0.1910    0.0000 O   0  0  0  0  0  0  0  0  0  0  0  0
    2.5148   -0.6340    0.0000 O   0  0  0  0  0  0  0  0  0  0  0  0
   -0.6682   -0.0070    0.0000 C   0  0  0  0  0  0  0  0  0  0  0  0
   -1.4752    0.1645    0.0000 C   0  0  0  0  0  0  0  0  0  0  0  0
   -1.7301    0.9492    0.0000 C   0  0  0  0  0  0  0  0  0  0  0  0
   -1.2452    1.6166    0.0000 C   0  0  0  0  0  0  0  0  0  0  0  0
   -1.7301    2.2840    0.0000 C   0  0  0  0  0  0  0  0  0  0  0  0
   -2.5148    2.0291    0.0000 C   0  0  0  0  0  0  0  0  0  0  0  0
   -2.5148    1.2041    0.0000 S   0  0  0  0  0  0  0  0  0  0  0  0
  1  2  2  0      
  2  3  1  0      
  3  4  1  0      
  4  5  1  0      
  5  6  1  0      
  6  1  1  0      
  1  7  1  0      
  7  8  1  0      
  8  9  2  0      
  9  2  1  0      
  4 10  2  0      
  6 11  2  0      
  5 12  1  0      
  7 13  1  0      
 13 14  1  0      
 14 15  1  0      
 15 16  2  0      
 16 17  1  0      
 17 18  2  0      
 18 19  1  0      
 19 15  1  0      
M  END
