# Supplementary material for: Discovery, synthesis and biochemical profiling of purine-2,6-dione derivatives as inhibitors of the human poly(A)-selective ribonuclease Caf1
Source: Bioorg Med Chem Lett. 2015 Oct 1;25(19):4219–24. doi: 10.1016/j.bmcl.2015.07.095 (PMC4577731; doi:10.1016/j.bmcl.2015.07.095)
Supplement: MOL files — ZIP file containing the MOL files of the most important compounds in this article. [file mol.zip › compound5i.mol]

compound 5h.mol
  ChemDraw06161514492D

 21 23  0  0  0  0  0  0  0  0999 V2000
    1.1895   -0.9429    0.0000 C   0  0  0  0  0  0  0  0  0  0  0  0
    1.1895   -1.7679    0.0000 C   0  0  0  0  0  0  0  0  0  0  0  0
    1.9040   -2.1804    0.0000 N   0  0  0  0  0  0  0  0  0  0  0  0
    2.6184   -1.7679    0.0000 C   0  0  0  0  0  0  0  0  0  0  0  0
    2.6184   -0.9429    0.0000 N   0  0  0  0  0  0  0  0  0  0  0  0
    1.9040   -0.5304    0.0000 C   0  0  0  0  0  0  0  0  0  0  0  0
    0.4049   -0.6880    0.0000 N   0  0  0  0  0  0  0  0  0  0  0  0
   -0.0801   -1.3554    0.0000 C   0  0  0  0  0  0  0  0  0  0  0  0
    0.4049   -2.0229    0.0000 N   0  0  0  0  0  0  0  0  0  0  0  0
    3.3329   -2.1804    0.0000 O   0  0  0  0  0  0  0  0  0  0  0  0
    1.9040    0.2946    0.0000 O   0  0  0  0  0  0  0  0  0  0  0  0
    3.3329   -0.5304    0.0000 O   0  0  0  0  0  0  0  0  0  0  0  0
    0.1499    0.0966    0.0000 C   0  0  0  0  0  0  0  0  0  0  0  0
   -0.6570    0.2681    0.0000 C   0  0  0  0  0  0  0  0  0  0  0  0
   -0.9120    1.0528    0.0000 O   0  0  0  0  0  0  0  0  0  0  0  0
   -1.7190    1.2243    0.0000 C   0  0  0  0  0  0  0  0  0  0  0  0
   -1.9739    2.0089    0.0000 C   0  0  0  0  0  0  0  0  0  0  0  0
   -2.7809    2.1804    0.0000 C   0  0  0  0  0  0  0  0  0  0  0  0
   -3.3329    1.5673    0.0000 C   0  0  0  0  0  0  0  0  0  0  0  0
   -3.0780    0.7827    0.0000 C   0  0  0  0  0  0  0  0  0  0  0  0
   -2.2710    0.6112    0.0000 C   0  0  0  0  0  0  0  0  0  0  0  0
  1  2  2  0      
  2  3  1  0      
  3  4  1  0      
  4  5  1  0      
  5  6  1  0      
  6  1  1  0      
  1  7  1  0      
  7  8  1  0      
  8  9  2  0      
  9  2  1  0      
  4 10  2  0      
  6 11  2  0      
  5 12  1  0      
  7 13  1  0      
 13 14  1  0      
 14 15  1  0      
 15 16  1  0      
 16 17  2  0      
 17 18  1  0      
 18 19  2  0      
 19 20  1  0      
 20 21  2  0      
 21 16  1  0      
M  END
