# Supplementary material for: Discovery, synthesis and biochemical profiling of purine-2,6-dione derivatives as inhibitors of the human poly(A)-selective ribonuclease Caf1
Source: Bioorg Med Chem Lett. 2015 Oct 1;25(19):4219–24. doi: 10.1016/j.bmcl.2015.07.095 (PMC4577731; doi:10.1016/j.bmcl.2015.07.095)
Supplement: MOL files — ZIP file containing the MOL files of the most important compounds in this article. [file mol.zip › compound8b.mol]

compound 8a.mol
  ChemDraw06161514572D

 29 32  0  0  0  0  0  0  0  0999 V2000
   -0.2045    0.6925    0.0000 C   0  0  0  0  0  0  0  0  0  0  0  0
   -0.2045   -0.1325    0.0000 C   0  0  0  0  0  0  0  0  0  0  0  0
    0.5100   -0.5450    0.0000 N   0  0  0  0  0  0  0  0  0  0  0  0
    1.2245   -0.1325    0.0000 C   0  0  0  0  0  0  0  0  0  0  0  0
    1.2245    0.6925    0.0000 N   0  0  0  0  0  0  0  0  0  0  0  0
    0.5100    1.1050    0.0000 C   0  0  0  0  0  0  0  0  0  0  0  0
   -0.9891    0.9475    0.0000 N   0  0  0  0  0  0  0  0  0  0  0  0
   -1.4740    0.2800    0.0000 C   0  0  0  0  0  0  0  0  0  0  0  0
   -0.9891   -0.3874    0.0000 N   0  0  0  0  0  0  0  0  0  0  0  0
    1.9389   -0.5450    0.0000 O   0  0  0  0  0  0  0  0  0  0  0  0
    0.5100    1.9300    0.0000 O   0  0  0  0  0  0  0  0  0  0  0  0
    1.9389    1.1050    0.0000 O   0  0  0  0  0  0  0  0  0  0  0  0
   -1.2440    1.7321    0.0000 C   0  0  0  0  0  0  0  0  0  0  0  0
   -2.0510    1.9036    0.0000 C   0  0  0  0  0  0  0  0  0  0  0  0
   -2.3060    2.6882    0.0000 C   0  0  0  0  0  0  0  0  0  0  0  0
   -1.7539    3.3013    0.0000 C   0  0  0  0  0  0  0  0  0  0  0  0
   -2.0089    4.0859    0.0000 C   0  0  0  0  0  0  0  0  0  0  0  0
   -2.8158    4.2575    0.0000 C   0  0  0  0  0  0  0  0  0  0  0  0
   -3.3679    3.6444    0.0000 C   0  0  0  0  0  0  0  0  0  0  0  0
   -3.1129    2.8598    0.0000 C   0  0  0  0  0  0  0  0  0  0  0  0
    0.5100   -1.3700    0.0000 C   0  0  0  0  0  0  0  0  0  0  0  0
    1.2245   -1.7825    0.0000 C   0  0  0  0  0  0  0  0  0  0  0  0
    1.2245   -2.6075    0.0000 C   0  0  0  0  0  0  0  0  0  0  0  0
    1.9389   -3.0200    0.0000 C   0  0  0  0  0  0  0  0  0  0  0  0
    1.9389   -3.8450    0.0000 C   0  0  0  0  0  0  0  0  0  0  0  0
    2.6534   -4.2575    0.0000 C   0  0  0  0  0  0  0  0  0  0  0  0
    3.3679   -3.8450    0.0000 C   0  0  0  0  0  0  0  0  0  0  0  0
    3.3679   -3.0200    0.0000 C   0  0  0  0  0  0  0  0  0  0  0  0
    2.6534   -2.6075    0.0000 C   0  0  0  0  0  0  0  0  0  0  0  0
  1  2  2  0      
  2  3  1  0      
  3  4  1  0      
  4  5  1  0      
  5  6  1  0      
  6  1  1  0      
  1  7  1  0      
  7  8  1  0      
  8  9  2  0      
  9  2  1  0      
  4 10  2  0      
  6 11  2  0      
  5 12  1  0      
  7 13  1  0      
 13 14  1  0      
 14 15  1  0      
 15 16  2  0      
 16 17  1  0      
 17 18  2  0      
 18 19  1  0      
 19 20  2  0      
 20 15  1  0      
  3 21  1  0      
 21 22  1  0      
 22 23  1  0      
 23 24  1  0      
 24 25  2  0      
 25 26  1  0      
 26 27  2  0      
 27 28  1  0      
 28 29  2  0      
 29 24  1  0      
M  END
