# Supplementary material for: Discovery, synthesis and biochemical profiling of purine-2,6-dione derivatives as inhibitors of the human poly(A)-selective ribonuclease Caf1
Source: Bioorg Med Chem Lett. 2015 Oct 1;25(19):4219–24. doi: 10.1016/j.bmcl.2015.07.095 (PMC4577731; doi:10.1016/j.bmcl.2015.07.095)
Supplement: MOL files — ZIP file containing the MOL files of the most important compounds in this article. [file mol.zip › compound8f.mol]

compound 8j.mol
  ChemDraw06161515032D

 29 31  0  0  0  0  0  0  0  0999 V2000
   -0.2045    1.7238    0.0000 C   0  0  0  0  0  0  0  0  0  0  0  0
   -0.2045    0.8988    0.0000 C   0  0  0  0  0  0  0  0  0  0  0  0
    0.5100    0.4863    0.0000 N   0  0  0  0  0  0  0  0  0  0  0  0
    1.2245    0.8988    0.0000 C   0  0  0  0  0  0  0  0  0  0  0  0
    1.2245    1.7238    0.0000 N   0  0  0  0  0  0  0  0  0  0  0  0
    0.5100    2.1363    0.0000 C   0  0  0  0  0  0  0  0  0  0  0  0
   -0.9891    1.9787    0.0000 N   0  0  0  0  0  0  0  0  0  0  0  0
   -1.4740    1.3113    0.0000 C   0  0  0  0  0  0  0  0  0  0  0  0
   -0.9891    0.6438    0.0000 N   0  0  0  0  0  0  0  0  0  0  0  0
    1.9389    0.4863    0.0000 O   0  0  0  0  0  0  0  0  0  0  0  0
    0.5100    2.9613    0.0000 O   0  0  0  0  0  0  0  0  0  0  0  0
    1.9389    2.1363    0.0000 O   0  0  0  0  0  0  0  0  0  0  0  0
   -1.2440    2.7633    0.0000 C   0  0  0  0  0  0  0  0  0  0  0  0
   -2.0510    2.9349    0.0000 C   0  0  0  0  0  0  0  0  0  0  0  0
   -2.3060    3.7195    0.0000 C   0  0  0  0  0  0  0  0  0  0  0  0
   -1.7539    4.3326    0.0000 C   0  0  0  0  0  0  0  0  0  0  0  0
   -2.0089    5.1172    0.0000 C   0  0  0  0  0  0  0  0  0  0  0  0
   -2.8158    5.2887    0.0000 C   0  0  0  0  0  0  0  0  0  0  0  0
   -3.3679    4.6756    0.0000 C   0  0  0  0  0  0  0  0  0  0  0  0
   -3.1129    3.8910    0.0000 C   0  0  0  0  0  0  0  0  0  0  0  0
    0.5100   -0.3387    0.0000 C   0  0  0  0  0  0  0  0  0  0  0  0
    1.2245   -0.7512    0.0000 C   0  0  0  0  0  0  0  0  0  0  0  0
    1.2245   -1.5762    0.0000 C   0  0  0  0  0  0  0  0  0  0  0  0
    1.9389   -1.9887    0.0000 C   0  0  0  0  0  0  0  0  0  0  0  0
    1.9389   -2.8137    0.0000 C   0  0  0  0  0  0  0  0  0  0  0  0
    2.6534   -3.2262    0.0000 C   0  0  0  0  0  0  0  0  0  0  0  0
    2.6534   -4.0512    0.0000 C   0  0  0  0  0  0  0  0  0  0  0  0
    3.3679   -4.4637    0.0000 C   0  0  0  0  0  0  0  0  0  0  0  0
    3.3679   -5.2887    0.0000 C   0  0  0  0  0  0  0  0  0  0  0  0
  1  2  2  0      
  2  3  1  0      
  3  4  1  0      
  4  5  1  0      
  5  6  1  0      
  6  1  1  0      
  1  7  1  0      
  7  8  1  0      
  8  9  2  0      
  9  2  1  0      
  4 10  2  0      
  6 11  2  0      
  5 12  1  0      
  7 13  1  0      
 13 14  1  0      
 14 15  1  0      
 15 16  2  0      
 16 17  1  0      
 17 18  2  0      
 18 19  1  0      
 19 20  2  0      
 20 15  1  0      
  3 21  1  0      
 21 22  1  0      
 22 23  1  0      
 23 24  1  0      
 24 25  1  0      
 25 26  1  0      
 26 27  1  0      
 27 28  1  0      
 28 29  1  0      
M  END
