# Supplementary material for: Discovery, synthesis and biochemical profiling of purine-2,6-dione derivatives as inhibitors of the human poly(A)-selective ribonuclease Caf1
Source: Bioorg Med Chem Lett. 2015 Oct 1;25(19):4219–24. doi: 10.1016/j.bmcl.2015.07.095 (PMC4577731; doi:10.1016/j.bmcl.2015.07.095)
Supplement: MOL files — ZIP file containing the MOL files of the most important compounds in this article. [file mol.zip › compound8g.mol]

compound 8f.mol
  ChemDraw06161515042D

 30 32  0  0  0  0  0  0  0  0999 V2000
   -0.5617    1.9300    0.0000 C   0  0  0  0  0  0  0  0  0  0  0  0
   -0.5617    1.1050    0.0000 C   0  0  0  0  0  0  0  0  0  0  0  0
    0.1527    0.6925    0.0000 N   0  0  0  0  0  0  0  0  0  0  0  0
    0.8672    1.1050    0.0000 C   0  0  0  0  0  0  0  0  0  0  0  0
    0.8672    1.9300    0.0000 N   0  0  0  0  0  0  0  0  0  0  0  0
    0.1527    2.3425    0.0000 C   0  0  0  0  0  0  0  0  0  0  0  0
   -1.3463    2.1850    0.0000 N   0  0  0  0  0  0  0  0  0  0  0  0
   -1.8313    1.5175    0.0000 C   0  0  0  0  0  0  0  0  0  0  0  0
   -1.3463    0.8501    0.0000 N   0  0  0  0  0  0  0  0  0  0  0  0
    1.5817    0.6925    0.0000 O   0  0  0  0  0  0  0  0  0  0  0  0
    0.1527    3.1675    0.0000 O   0  0  0  0  0  0  0  0  0  0  0  0
    1.5817    2.3425    0.0000 O   0  0  0  0  0  0  0  0  0  0  0  0
   -1.6013    2.9696    0.0000 C   0  0  0  0  0  0  0  0  0  0  0  0
   -2.4083    3.1411    0.0000 C   0  0  0  0  0  0  0  0  0  0  0  0
   -2.6632    3.9257    0.0000 C   0  0  0  0  0  0  0  0  0  0  0  0
   -2.1112    4.5388    0.0000 C   0  0  0  0  0  0  0  0  0  0  0  0
   -2.3661    5.3234    0.0000 C   0  0  0  0  0  0  0  0  0  0  0  0
   -3.1731    5.4950    0.0000 C   0  0  0  0  0  0  0  0  0  0  0  0
   -3.7251    4.8819    0.0000 C   0  0  0  0  0  0  0  0  0  0  0  0
   -3.4702    4.0973    0.0000 C   0  0  0  0  0  0  0  0  0  0  0  0
    0.1527   -0.1325    0.0000 C   0  0  0  0  0  0  0  0  0  0  0  0
    0.8672   -0.5450    0.0000 C   0  0  0  0  0  0  0  0  0  0  0  0
    0.8672   -1.3700    0.0000 C   0  0  0  0  0  0  0  0  0  0  0  0
    1.5817   -1.7825    0.0000 C   0  0  0  0  0  0  0  0  0  0  0  0
    1.5817   -2.6075    0.0000 C   0  0  0  0  0  0  0  0  0  0  0  0
    2.2962   -3.0200    0.0000 C   0  0  0  0  0  0  0  0  0  0  0  0
    2.2962   -3.8450    0.0000 C   0  0  0  0  0  0  0  0  0  0  0  0
    3.0106   -4.2575    0.0000 C   0  0  0  0  0  0  0  0  0  0  0  0
    3.0106   -5.0825    0.0000 C   0  0  0  0  0  0  0  0  0  0  0  0
    3.7251   -5.4950    0.0000 C   0  0  0  0  0  0  0  0  0  0  0  0
  1  2  2  0      
  2  3  1  0      
  3  4  1  0      
  4  5  1  0      
  5  6  1  0      
  6  1  1  0      
  1  7  1  0      
  7  8  1  0      
  8  9  2  0      
  9  2  1  0      
  4 10  2  0      
  6 11  2  0      
  5 12  1  0      
  7 13  1  0      
 13 14  1  0      
 14 15  1  0      
 15 16  2  0      
 16 17  1  0      
 17 18  2  0      
 18 19  1  0      
 19 20  2  0      
 20 15  1  0      
  3 21  1  0      
 21 22  1  0      
 22 23  1  0      
 23 24  1  0      
 24 25  1  0      
 25 26  1  0      
 26 27  1  0      
 27 28  1  0      
 28 29  1  0      
 29 30  1  0      
M  END
