# Supplementary material for: Discovery, synthesis and biochemical profiling of purine-2,6-dione derivatives as inhibitors of the human poly(A)-selective ribonuclease Caf1
Source: Bioorg Med Chem Lett. 2015 Oct 1;25(19):4219–24. doi: 10.1016/j.bmcl.2015.07.095 (PMC4577731; doi:10.1016/j.bmcl.2015.07.095)
Supplement: MOL files — ZIP file containing the MOL files of the most important compounds in this article. [file mol.zip › compound8h.mol]

compound 8g.mol
  ChemDraw06161515042D

 32 34  0  0  0  0  0  0  0  0999 V2000
   -0.9190    2.5488    0.0000 C   0  0  0  0  0  0  0  0  0  0  0  0
   -0.9190    1.7238    0.0000 C   0  0  0  0  0  0  0  0  0  0  0  0
   -0.2045    1.3113    0.0000 N   0  0  0  0  0  0  0  0  0  0  0  0
    0.5100    1.7238    0.0000 C   0  0  0  0  0  0  0  0  0  0  0  0
    0.5100    2.5488    0.0000 N   0  0  0  0  0  0  0  0  0  0  0  0
   -0.2045    2.9613    0.0000 C   0  0  0  0  0  0  0  0  0  0  0  0
   -1.7036    2.8037    0.0000 N   0  0  0  0  0  0  0  0  0  0  0  0
   -2.1885    2.1363    0.0000 C   0  0  0  0  0  0  0  0  0  0  0  0
   -1.7036    1.4688    0.0000 N   0  0  0  0  0  0  0  0  0  0  0  0
    1.2245    1.3113    0.0000 O   0  0  0  0  0  0  0  0  0  0  0  0
   -0.2045    3.7863    0.0000 O   0  0  0  0  0  0  0  0  0  0  0  0
    1.2245    2.9613    0.0000 O   0  0  0  0  0  0  0  0  0  0  0  0
   -1.9585    3.5883    0.0000 C   0  0  0  0  0  0  0  0  0  0  0  0
   -2.7655    3.7599    0.0000 C   0  0  0  0  0  0  0  0  0  0  0  0
   -3.0204    4.5445    0.0000 C   0  0  0  0  0  0  0  0  0  0  0  0
   -2.4684    5.1576    0.0000 C   0  0  0  0  0  0  0  0  0  0  0  0
   -2.7233    5.9422    0.0000 C   0  0  0  0  0  0  0  0  0  0  0  0
   -3.5303    6.1137    0.0000 C   0  0  0  0  0  0  0  0  0  0  0  0
   -4.0823    5.5006    0.0000 C   0  0  0  0  0  0  0  0  0  0  0  0
   -3.8274    4.7160    0.0000 C   0  0  0  0  0  0  0  0  0  0  0  0
   -0.2045    0.4863    0.0000 C   0  0  0  0  0  0  0  0  0  0  0  0
    0.5100    0.0738    0.0000 C   0  0  0  0  0  0  0  0  0  0  0  0
    0.5100   -0.7512    0.0000 C   0  0  0  0  0  0  0  0  0  0  0  0
    1.2245   -1.1637    0.0000 C   0  0  0  0  0  0  0  0  0  0  0  0
    1.2245   -1.9887    0.0000 C   0  0  0  0  0  0  0  0  0  0  0  0
    1.9389   -2.4012    0.0000 C   0  0  0  0  0  0  0  0  0  0  0  0
    1.9389   -3.2262    0.0000 C   0  0  0  0  0  0  0  0  0  0  0  0
    2.6534   -3.6387    0.0000 C   0  0  0  0  0  0  0  0  0  0  0  0
    2.6534   -4.4637    0.0000 C   0  0  0  0  0  0  0  0  0  0  0  0
    3.3679   -4.8762    0.0000 C   0  0  0  0  0  0  0  0  0  0  0  0
    3.3679   -5.7012    0.0000 C   0  0  0  0  0  0  0  0  0  0  0  0
    4.0823   -6.1137    0.0000 C   0  0  0  0  0  0  0  0  0  0  0  0
  1  2  2  0      
  2  3  1  0      
  3  4  1  0      
  4  5  1  0      
  5  6  1  0      
  6  1  1  0      
  1  7  1  0      
  7  8  1  0      
  8  9  2  0      
  9  2  1  0      
  4 10  2  0      
  6 11  2  0      
  5 12  1  0      
  7 13  1  0      
 13 14  1  0      
 14 15  1  0      
 15 16  2  0      
 16 17  1  0      
 17 18  2  0      
 18 19  1  0      
 19 20  2  0      
 20 15  1  0      
  3 21  1  0      
 21 22  1  0      
 22 23  1  0      
 23 24  1  0      
 24 25  1  0      
 25 26  1  0      
 26 27  1  0      
 27 28  1  0      
 28 29  1  0      
 29 30  1  0      
 30 31  1  0      
 31 32  1  0      
M  END
