# Supplementary material for: Discovery, synthesis and biochemical profiling of purine-2,6-dione derivatives as inhibitors of the human poly(A)-selective ribonuclease Caf1
Source: Bioorg Med Chem Lett. 2015 Oct 1;25(19):4219–24. doi: 10.1016/j.bmcl.2015.07.095 (PMC4577731; doi:10.1016/j.bmcl.2015.07.095)
Supplement: MOL files — ZIP file containing the MOL files of the most important compounds in this article. [file mol.zip › compound8i.mol]

compound 8h.mol
  ChemDraw06161515052D

 27 30  0  0  0  0  0  0  0  0999 V2000
    0.1527    0.0738    0.0000 C   0  0  0  0  0  0  0  0  0  0  0  0
    0.1527   -0.7512    0.0000 C   0  0  0  0  0  0  0  0  0  0  0  0
    0.8672   -1.1637    0.0000 N   0  0  0  0  0  0  0  0  0  0  0  0
    1.5817   -0.7512    0.0000 C   0  0  0  0  0  0  0  0  0  0  0  0
    1.5817    0.0738    0.0000 N   0  0  0  0  0  0  0  0  0  0  0  0
    0.8672    0.4863    0.0000 C   0  0  0  0  0  0  0  0  0  0  0  0
   -0.6319    0.3287    0.0000 N   0  0  0  0  0  0  0  0  0  0  0  0
   -1.1168   -0.3387    0.0000 C   0  0  0  0  0  0  0  0  0  0  0  0
   -0.6319   -1.0062    0.0000 N   0  0  0  0  0  0  0  0  0  0  0  0
    2.2962   -1.1637    0.0000 O   0  0  0  0  0  0  0  0  0  0  0  0
    0.8672    1.3113    0.0000 O   0  0  0  0  0  0  0  0  0  0  0  0
    2.2962    0.4863    0.0000 O   0  0  0  0  0  0  0  0  0  0  0  0
   -0.8868    1.1133    0.0000 C   0  0  0  0  0  0  0  0  0  0  0  0
   -1.6938    1.2849    0.0000 C   0  0  0  0  0  0  0  0  0  0  0  0
   -1.9487    2.0695    0.0000 C   0  0  0  0  0  0  0  0  0  0  0  0
   -1.3967    2.6826    0.0000 C   0  0  0  0  0  0  0  0  0  0  0  0
   -1.6516    3.4672    0.0000 C   0  0  0  0  0  0  0  0  0  0  0  0
   -2.4586    3.6387    0.0000 C   0  0  0  0  0  0  0  0  0  0  0  0
   -3.0106    3.0256    0.0000 C   0  0  0  0  0  0  0  0  0  0  0  0
   -2.7557    2.2410    0.0000 C   0  0  0  0  0  0  0  0  0  0  0  0
    0.8672   -1.9887    0.0000 C   0  0  0  0  0  0  0  0  0  0  0  0
    1.5817   -2.4012    0.0000 C   0  0  0  0  0  0  0  0  0  0  0  0
    1.5817   -3.2262    0.0000 C   0  0  0  0  0  0  0  0  0  0  0  0
    2.2962   -3.6387    0.0000 C   0  0  0  0  0  0  0  0  0  0  0  0
    3.0106   -3.2262    0.0000 C   0  0  0  0  0  0  0  0  0  0  0  0
    3.0106   -2.4012    0.0000 C   0  0  0  0  0  0  0  0  0  0  0  0
    2.2962   -1.9887    0.0000 C   0  0  0  0  0  0  0  0  0  0  0  0
  1  2  2  0      
  2  3  1  0      
  3  4  1  0      
  4  5  1  0      
  5  6  1  0      
  6  1  1  0      
  1  7  1  0      
  7  8  1  0      
  8  9  2  0      
  9  2  1  0      
  4 10  2  0      
  6 11  2  0      
  5 12  1  0      
  7 13  1  0      
 13 14  1  0      
 14 15  1  0      
 15 16  2  0      
 16 17  1  0      
 17 18  2  0      
 18 19  1  0      
 19 20  2  0      
 20 15  1  0      
  3 21  1  0      
 21 22  1  0      
 22 23  2  0      
 23 24  1  0      
 24 25  2  0      
 25 26  1  0      
 26 27  2  0      
 27 22  1  0      
M  END
