# Supplementary material for: Discovery, synthesis and biochemical profiling of purine-2,6-dione derivatives as inhibitors of the human poly(A)-selective ribonuclease Caf1
Source: Bioorg Med Chem Lett. 2015 Oct 1;25(19):4219–24. doi: 10.1016/j.bmcl.2015.07.095 (PMC4577731; doi:10.1016/j.bmcl.2015.07.095)
Supplement: MOL files — ZIP file containing the MOL files of the most important compounds in this article. [file mol.zip › compound13.mol]

compound 9.mol
  ChemDraw06161515082D

 19 21  0  0  0  0  0  0  0  0999 V2000
    0.5100   -1.1637    0.0000 C   0  0  0  0  0  0  0  0  0  0  0  0
    0.5100   -1.9887    0.0000 C   0  0  0  0  0  0  0  0  0  0  0  0
    1.2245   -2.4012    0.0000 N   0  0  0  0  0  0  0  0  0  0  0  0
    1.9389   -1.9887    0.0000 C   0  0  0  0  0  0  0  0  0  0  0  0
    1.2245   -0.7512    0.0000 C   0  0  0  0  0  0  0  0  0  0  0  0
   -0.2746   -0.9088    0.0000 N   0  0  0  0  0  0  0  0  0  0  0  0
   -0.7596   -1.5762    0.0000 C   0  0  0  0  0  0  0  0  0  0  0  0
   -0.2746   -2.2437    0.0000 N   0  0  0  0  0  0  0  0  0  0  0  0
    2.6534   -2.4012    0.0000 O   0  0  0  0  0  0  0  0  0  0  0  0
   -0.5296   -0.1242    0.0000 C   0  0  0  0  0  0  0  0  0  0  0  0
   -1.3365    0.0474    0.0000 C   0  0  0  0  0  0  0  0  0  0  0  0
    1.9389   -1.1637    0.0000 C   0  0  0  0  0  0  0  0  0  0  0  0
    2.6534   -0.7512    0.0000 O   0  0  0  0  0  0  0  0  0  0  0  0
   -1.5915    0.8320    0.0000 C   0  0  0  0  0  0  0  0  0  0  0  0
   -1.0395    1.4451    0.0000 C   0  0  0  0  0  0  0  0  0  0  0  0
   -1.2944    2.2297    0.0000 C   0  0  0  0  0  0  0  0  0  0  0  0
   -2.1014    2.4012    0.0000 C   0  0  0  0  0  0  0  0  0  0  0  0
   -2.6534    1.7881    0.0000 C   0  0  0  0  0  0  0  0  0  0  0  0
   -2.3985    1.0035    0.0000 C   0  0  0  0  0  0  0  0  0  0  0  0
  1  2  2  0      
  2  3  1  0      
  3  4  1  0      
  5  1  1  0      
  1  6  1  0      
  6  7  1  0      
  7  8  2  0      
  8  2  1  0      
  4  9  2  0      
  6 10  1  0      
 10 11  1  0      
  5 12  2  0      
 12 13  1  0      
 12  4  1  0      
 11 14  1  0      
 14 15  2  0      
 15 16  1  0      
 16 17  2  0      
 17 18  1  0      
 18 19  2  0      
 19 14  1  0      
M  END
